# Supplementary material for: Linking active rectal mucosa–attached microbiota to host immunity reveals its role in host–pathogenic STEC O157 interactions
Source: ISME J. 2024 Jul 10;18(1):wrae127. doi: 10.1093/ismejo/wrae127 (PMC11304501; doi:10.1093/ismejo/wrae127)
Supplement: Pan_et_al_Supp_dataset_1_SUB_ISMEJ-D-24-00405_final_wrae127 [file pan_et_al_supp_dataset_1_sub_ismej-d-24-00405_final_wrae127.xlsx]

## Sheet: stats
sample-id	Raw reads	non-chimeric reads
p1	29139	13994
p10	49299	19155
p11	35634	16195
p12	48494	18759
p13	36516	15517
p14	40766	17970
p15	43199	18139
p16	24275	10384
p17	43185	17326
p18	43406	17907
p19	49126	19654
p2	39225	14470
p20	38386	16851
p21	40644	17346
p22	45013	18777
p23	50554	19120
p24	15086	7416
p25	30960	14179
p26	29809	13458
p27	36257	12758
p28	31218	13979
p29	22861	9315
p3	44580	18935
p30	9211	4512
p31	35575	13963
p32	46929	19596
p33	48869	20463
p34	38303	16225
p35	47524	19982
p36	39529	16343
p37	50586	18130
p38	40106	15828
p39	44888	16436
p4	35663	15427
p40	37324	14633
p41	26812	11685
p42	28045	12466
p43	40920	19778
p44	46483	19953
p45	50494	20880
p46	20944	10327
p47	55205	23695
p48	45502	16691
p49	33225	15970
p5	14765	6902
p50	44046	17689
p51	34891	15112
p52	22555	9619
p53	43252	18075
p54	39583	14640
p55	23555	10246
p56	27445	12814
p57	43991	18838
p58	34958	15757
p59	45893	17708
p6	41646	18106
p60	44092	20126
p62	37121	15571
p63	30237	13867
p64	20243	8992
p65	31924	14943
p66	47232	18107
p67	33895	15986
p68	44387	18020
p69	35416	15437
p7	44144	16402
p70	14973	7663
p71	40746	19779
p72	35218	16681
p8	48467	18578
p9	44478	19734
