# Supplementary material for: Linking active rectal mucosa–attached microbiota to host immunity reveals its role in host–pathogenic STEC O157 interactions
Source: ISME J. 2024 Jul 10;18(1):wrae127. doi: 10.1093/ismejo/wrae127 (PMC11304501; doi:10.1093/ismejo/wrae127)
Supplement: Pan_et_al_Supp_dataset_2_SUB_SUB_ISMEJ-D-24-00405_final_wrae127 [file pan_et_al_supp_dataset_2_sub_sub_ismej-d-24-00405_final_wrae127.zip]

Archive with 1 entries (1 files):
- Pan_et_al_Supp_dataset_2_SUB_SUB_ISMEJ-D-24-00405_final_wrae127.csv
