# Supplementary material for: Linking active rectal mucosa–attached microbiota to host immunity reveals its role in host–pathogenic STEC O157 interactions
Source: ISME J. 2024 Jul 10;18(1):wrae127. doi: 10.1093/ismejo/wrae127 (PMC11304501; doi:10.1093/ismejo/wrae127)
Supplement: Pan_et_al_Supp_dataset_2_SUB_SUB_ISMEJ-D-24-00405_final_wrae127 [file pan_et_al_supp_dataset_2_sub_sub_ismej-d-24-00405_final_wrae127.zip › Pan_et_al_Supp_dataset_2_SUB_SUB_ISMEJ-D-24-00405_final_wrae127.csv]

sample-id	depth-2633_iter-1	depth-2633_iter-2	depth-2633_iter-3	depth-2633_iter-4	depth-2633_iter-5	depth-2633_iter-6	depth-2633_iter-7	depth-2633_iter-8	depth-2633_iter-9	depth-2633_iter-10	depth-5266_iter-1	depth-5266_iter-2	depth-5266_iter-3	depth-5266_iter-4	depth-5266_iter-5	depth-5266_iter-6	depth-5266_iter-7	depth-5266_iter-8	depth-5266_iter-9	depth-5266_iter-10	depth-7899_iter-1	depth-7899_iter-2	depth-7899_iter-3	depth-7899_iter-4	depth-7899_iter-5	depth-7899_iter-6	depth-7899_iter-7	depth-7899_iter-8	depth-7899_iter-9	depth-7899_iter-10	depth-10531_iter-1	depth-10531_iter-2	depth-10531_iter-3	depth-10531_iter-4	depth-10531_iter-5	depth-10531_iter-6	depth-10531_iter-7	depth-10531_iter-8	depth-10531_iter-9	depth-10531_iter-10	depth-13164_iter-1	depth-13164_iter-2	depth-13164_iter-3	depth-13164_iter-4	depth-13164_iter-5	depth-13164_iter-6	depth-13164_iter-7	depth-13164_iter-8	depth-13164_iter-9
p1	0.990125332	0.992783897	0.992783897	0.992024307	0.989365742	0.993543487	0.992783897	0.994682871	0.991264717	0.994682871	0.999620205	0.99848082	0.999050513	0.998860615	0.99924041	0.998670718	0.998860615	0.998670718	0.99848082	0.999620205	0.999746803	0.999620205	0.999746803	0.999493607	0.999620205	0.999746803	0.999367008	0.999746803	0.999493607	0.99924041	0.999620169	0.999620169	0.999810085	0.999810085	0.999715127	0.999715127	0.999620169	0.999715127	0.999620169	0.999715127	0.999772106	0.999772106	0.999772106	0.999772106	0.999772106	0.99984807	0.999772106	0.999772106	0.999772106
p10	0.973794151	0.971135587	0.97683251	0.97683251	0.974173946	0.975693126	0.981010254	0.974933536	0.973794151	0.975693126	0.992024307	0.993733384	0.993923281	0.993163692	0.994113179	0.990695025	0.993733384	0.994492974	0.993353589	0.989745537	0.996581846	0.996708444	0.996455247	0.997088239	0.997088239	0.995948854	0.996581846	0.997088239	0.997088239	0.996961641	0.998575634	0.99791093	0.998670592	0.998575634	0.99791093	0.998480676	0.998290761	0.998575634	0.998860507	0.998385718	0.998936493	0.998936493	0.999164388	0.999088423	0.999012458	0.998860529	0.999316317	0.999392282	0.998936493
p11	0.97911128	0.974173946	0.982529434	0.975313331	0.97987087	0.978731485	0.982149639	0.978731485	0.983289024	0.976452716	0.994682871	0.996012153	0.993543487	0.996202051	0.995632359	0.995632359	0.993923281	0.995822256	0.994492974	0.996012153	0.998987214	0.998734017	0.998607419	0.997721231	0.998101025	0.998354222	0.997974427	0.998354222	0.99848082	0.998607419	0.998860507	0.998765549	0.999620169	0.999240338	0.999430254	0.999430254	0.999050423	0.999430254	0.999240338	0.999050423	0.999696141	0.999392282	0.999620176	0.999468247	0.999696141	0.999696141	0.999544211	0.999696141	0.999696141
p12	0.973034561	0.972274972	0.976072921	0.977212305	0.97987087	0.973414356	0.974553741	0.972274972	0.976072921	0.971515382	0.993163692	0.994872769	0.994872769	0.993543487	0.993733384	0.992404102	0.994303076	0.993163692	0.993163692	0.993353589	0.998227624	0.997468034	0.998227624	0.997468034	0.996835042	0.997468034	0.997341436	0.997847829	0.997974427	0.997341436	0.998765549	0.999050423	0.998670592	0.998765549	0.998290761	0.998860507	0.998670592	0.998955465	0.998480676	0.998765549	0.999240352	0.999088423	0.999392282	0.999164388	0.999164388	0.999620176	0.999392282	0.999468247	0.999240352
p13	0.976452716	0.97683251	0.971515382	0.970375997	0.968477022	0.976452716	0.973794151	0.971135587	0.973034561	0.972654766	0.994492974	0.993543487	0.995062666	0.994872769	0.993923281	0.994682871	0.994682871	0.993543487	0.993733384	0.994492974	0.997974427	0.997974427	0.998101025	0.998227624	0.998227624	0.998101025	0.998354222	0.997468034	0.997974427	0.998354222	0.998860507	0.999430254	0.998860507	0.999430254	0.999525211	0.999050423	0.999050423	0.999335296	0.999240338	0.999430254	0.999696141	0.999696141	0.999544211	0.999620176	0.999696141	0.999620176	0.999620176	0.999696141	0.999392282
p14	0.969616407	0.965818458	0.976452716	0.973414356	0.972274972	0.972274972	0.97683251	0.972654766	0.974553741	0.963539689	0.993353589	0.995062666	0.994682871	0.994872769	0.994113179	0.993733384	0.993163692	0.993163692	0.995252564	0.992593999	0.996961641	0.997594632	0.997594632	0.997468034	0.99848082	0.997088239	0.997214837	0.997468034	0.997594632	0.997847829	0.999335296	0.99914538	0.998575634	0.999050423	0.998480676	0.999050423	0.998670592	0.998670592	0.998955465	0.998575634	0.999468247	0.999772106	0.999544211	0.999316317	0.999392282	0.999544211	0.999392282	0.999316317	0.999468247
p15	0.971515382	0.972274972	0.970755792	0.969996202	0.971515382	0.975693126	0.974173946	0.969616407	0.973794151	0.970375997	0.991834409	0.994113179	0.992404102	0.992214204	0.992593999	0.993353589	0.991834409	0.992783897	0.992593999	0.993543487	0.997847829	0.997214837	0.997594632	0.996961641	0.996581846	0.997974427	0.998101025	0.997468034	0.997214837	0.997847829	0.998860507	0.998670592	0.998765549	0.998195803	0.998575634	0.999050423	0.998480676	0.998290761	0.998575634	0.999050423	0.999620176	0.999468247	0.999620176	0.999620176	0.999164388	0.999164388	0.999696141	0.999392282	0.999392282
p16	0.990884922	0.988226358	0.989365742	0.986327383	0.988606153	0.984428409	0.989745537	0.990125332	0.986707178	0.986707178	0.997531333	0.997151538	0.997341436	0.997341436	0.997341436	0.996961641	0.997721231	0.998101025	0.998290923	0.996961641	0.999493607	0.999746803	0.99924041	0.99924041	0.999493607	0.999367008	0.999620205	0.99924041	0.998734017	0.998987214
p17	0.974173946	0.977212305	0.973414356	0.97683251	0.970755792	0.976452716	0.970375997	0.975693126	0.969996202	0.978731485	0.993353589	0.992404102	0.992404102	0.992783897	0.994113179	0.992404102	0.994303076	0.993923281	0.993733384	0.992783897	0.996835042	0.997088239	0.997974427	0.996835042	0.996835042	0.997214837	0.997341436	0.998987214	0.997341436	0.996835042	0.998860507	0.998860507	0.998670592	0.998860507	0.998480676	0.998480676	0.998195803	0.998575634	0.998575634	0.998955465	0.999240352	0.999392282	0.999240352	0.999088423	0.999012458	0.998936493	0.999544211	0.999316317	0.999544211
p18	0.974553741	0.974173946	0.976452716	0.97987087	0.974173946	0.976072921	0.9775921	0.976452716	0.977212305	0.976072921	0.993163692	0.994113179	0.993353589	0.993543487	0.992593999	0.991834409	0.993733384	0.994872769	0.992973794	0.994303076	0.997088239	0.996961641	0.996835042	0.997341436	0.997214837	0.996581846	0.998101025	0.997468034	0.997341436	0.996708444	0.998385718	0.998480676	0.999050423	0.998290761	0.998765549	0.998385718	0.998670592	0.998195803	0.998670592	0.998670592	0.999012458	0.999392282	0.999164388	0.999696141	0.999012458	0.999164388	0.999316317	0.999012458	0.999088423
p19	0.978731485	0.974933536	0.971515382	0.973794151	0.971895177	0.976452716	0.974933536	0.973414356	0.969616407	0.971895177	0.994113179	0.99031523	0.993543487	0.994113179	0.990884922	0.989175845	0.990695025	0.992404102	0.992783897	0.992973794	0.997088239	0.996708444	0.996075453	0.995189264	0.996202051	0.997847829	0.995695658	0.996455247	0.996835042	0.996581846	0.998005887	0.997626056	0.997531099	0.998195803	0.997626056	0.998290761	0.997531099	0.998100845	0.998100845	0.998480676	0.998784564	0.99855667	0.999012458	0.999164388	0.998708599	0.998632634	0.998708599	0.998936493	0.998936493
p2	0.9775921	0.981010254	0.979491075	0.976072921	0.97835169	0.981769844	0.97683251	0.979491075	0.97911128	0.981010254	0.994113179	0.993923281	0.994872769	0.994682871	0.993543487	0.994113179	0.995822256	0.994113179	0.995822256	0.993353589	0.997594632	0.996961641	0.997594632	0.997847829	0.997594632	0.997594632	0.997974427	0.997847829	0.997721231	0.997974427	0.999240338	0.998860507	0.998670592	0.998860507	0.998670592	0.999050423	0.998575634	0.999050423	0.998860507	0.998575634	0.999164388	0.999088423	0.999392282	0.999316317	0.999392282	0.999316317	0.999316317	0.999316317	0.999392282
p20	0.967717433	0.968477022	0.972654766	0.971895177	0.970755792	0.972274972	0.975313331	0.975313331	0.962780099	0.974173946	0.991454615	0.993163692	0.993353589	0.992973794	0.992783897	0.993163692	0.990695025	0.993733384	0.992404102	0.990884922	0.996581846	0.997214837	0.998354222	0.996581846	0.996708444	0.996708444	0.997721231	0.997594632	0.997214837	0.996835042	0.998860507	0.998480676	0.999050423	0.998955465	0.998860507	0.998860507	0.998955465	0.999050423	0.998860507	0.999050423	0.999240352	0.999392282	0.999544211	0.999620176	0.999544211	0.999620176	0.999620176	0.999316317	0.999620176
p21	0.984808204	0.983668819	0.987466768	0.980250665	0.981010254	0.982909229	0.982909229	0.98063046	0.981769844	0.981010254	0.993923281	0.994492974	0.995822256	0.994872769	0.994492974	0.994682871	0.994872769	0.994113179	0.993923281	0.995822256	0.997594632	0.998607419	0.997721231	0.997721231	0.997214837	0.997341436	0.997594632	0.997594632	0.997721231	0.997974427	0.998575634	0.998480676	0.998575634	0.999335296	0.998860507	0.998955465	0.998765549	0.998480676	0.998670592	0.998385718	0.999544211	0.999468247	0.999392282	0.999468247	0.999392282	0.999240352	0.999240352	0.999696141	0.999316317
p22	0.967337638	0.963159894	0.968856817	0.967337638	0.968097227	0.969996202	0.95746297	0.969616407	0.964679073	0.970375997	0.99031523	0.992214204	0.990505127	0.99107482	0.991834409	0.992783897	0.993923281	0.992404102	0.990884922	0.99031523	0.997088239	0.995822256	0.996455247	0.995948854	0.996328649	0.996835042	0.994936068	0.996202051	0.995442461	0.996581846	0.999050423	0.997815972	0.998195803	0.998290761	0.998385718	0.998480676	0.998670592	0.998195803	0.998290761	0.998765549	0.999392282	0.999240352	0.998860529	0.999316317	0.999316317	0.999240352	0.999240352	0.999088423	0.999088423
p23	0.968477022	0.969616407	0.971515382	0.970375997	0.969996202	0.973414356	0.970755792	0.968477022	0.974553741	0.974173946	0.991644512	0.991264717	0.992783897	0.992024307	0.992783897	0.992214204	0.994113179	0.993163692	0.991834409	0.99031523	0.996202051	0.996328649	0.996202051	0.996202051	0.996835042	0.996455247	0.996075453	0.996328649	0.995948854	0.996202051	0.997815972	0.998005887	0.997436141	0.998480676	0.998385718	0.998575634	0.997531099	0.998955465	0.998480676	0.998290761	0.998480705	0.999164388	0.998708599	0.998860529	0.998708599	0.998860529	0.998784564	0.999012458	0.998860529
p24	0.999620205	1	1	0.999620205	1	0.999620205	1	0.999620205	1	1	1	1	1	1	1	1	1	1	1	1
p25	0.983668819	0.987466768	0.983289024	0.984048614	0.981390049	0.982149639	0.978731485	0.97683251	0.979491075	0.982149639	0.995442461	0.996581846	0.996012153	0.994303076	0.994303076	0.995822256	0.996581846	0.995822256	0.994492974	0.996771743	0.997847829	0.99848082	0.998860615	0.998607419	0.998734017	0.998987214	0.998607419	0.998607419	0.998860615	0.999113812	0.999430254	0.999620169	0.999430254	0.999335296	0.999430254	0.999525211	0.999620169	0.999430254	0.999525211	0.999715127	0.999772106	0.999772106	0.999620176	0.99984807	0.99984807	0.999696141	0.999696141	0.999772106	0.999696141
p26	0.981769844	0.982909229	0.98063046	0.974933536	0.977971895	0.981769844	0.976072921	0.977971895	0.979491075	0.981390049	0.995632359	0.996391948	0.996581846	0.996202051	0.996961641	0.995822256	0.996202051	0.995632359	0.996202051	0.995442461	0.998734017	0.998860615	0.99924041	0.99924041	0.999113812	0.998987214	0.998987214	0.999367008	0.999113812	0.998987214	0.999430254	0.999525211	0.999715127	0.999715127	0.999810085	1	0.999715127	0.999715127	0.999715127	0.999810085	0.999924035	0.999924035	0.999924035	0.999924035	0.999924035	0.99984807	0.999924035	0.999924035	0.999924035
p27	0.982149639	0.980250665	0.977212305	0.979491075	0.97683251	0.980250665	0.979491075	0.979491075	0.97683251	0.981769844	0.996012153	0.996961641	0.994682871	0.995062666	0.996012153	0.996581846	0.996012153	0.996391948	0.995442461	0.994682871	0.997974427	0.998227624	0.998227624	0.998607419	0.998860615	0.998227624	0.997974427	0.998101025	0.997974427	0.998101025	0.999430254	0.999620169	0.99914538	0.999240338	0.999050423	0.999430254	0.999525211	0.99914538	0.998955465	0.999430254
p28	0.97911128	0.984808204	0.97835169	0.981010254	0.97987087	0.978731485	0.979491075	0.979491075	0.973034561	0.979491075	0.996012153	0.996391948	0.995822256	0.997721231	0.997341436	0.996391948	0.997151538	0.993923281	0.995252564	0.996391948	0.998734017	0.998734017	0.99924041	0.998860615	0.998987214	0.998987214	0.998987214	0.998734017	0.99924041	0.999620205	0.999620169	0.999335296	0.999620169	0.999240338	0.999715127	0.999715127	0.999525211	0.999715127	0.999715127	0.999715127	0.999772106	0.999696141	0.999772106	0.999772106	0.999772106	0.999696141	0.999772106	0.999772106	0.999696141
p29	0.988226358	0.988606153	0.985187998	0.989365742	0.988985948	0.984808204	0.988226358	0.986707178	0.989365742	0.988985948	0.999050513	0.998101025	0.998670718	0.998670718	0.998290923	0.998290923	0.997531333	0.99848082	0.998670718	0.997721231	0.999367008	0.999113812	0.999493607	0.99924041	0.999367008	0.999493607	0.998987214	0.999620205	0.999620205	0.99924041
p3	0.982529434	0.982149639	0.982529434	0.981010254	0.98063046	0.984428409	0.983668819	0.977971895	0.98063046	0.982149639	0.993733384	0.995442461	0.995442461	0.994872769	0.996391948	0.994492974	0.995632359	0.995442461	0.995442461	0.995252564	0.997341436	0.997214837	0.99848082	0.996835042	0.997721231	0.997468034	0.997721231	0.998607419	0.997847829	0.997847829	0.998860507	0.999335296	0.998575634	0.998575634	0.998575634	0.998575634	0.998765549	0.998860507	0.998575634	0.998290761	0.999088423	0.999088423	0.998936493	0.998936493	0.999468247	0.998784564	0.999164388	0.998708599	0.999012458
p30	1	1	1	1	1	1	1	1	1	1
p31	0.987846563	0.982909229	0.981010254	0.983289024	0.985187998	0.979491075	0.984048614	0.984048614	0.97911128	0.986707178	0.994872769	0.996771743	0.994682871	0.996771743	0.996202051	0.996581846	0.995632359	0.996012153	0.996391948	0.996581846	0.998354222	0.996455247	0.998227624	0.998607419	0.998607419	0.998607419	0.998354222	0.998227624	0.99848082	0.997974427	0.998955465	0.99914538	0.999525211	0.999240338	0.999335296	0.99914538	0.999240338	0.999050423	0.999430254	0.999050423	0.999392282	0.999468247	0.999316317	0.999468247	0.999468247	0.999392282	0.999544211	0.999544211	0.999468247
p32	0.975693126	0.969236612	0.966957843	0.967717433	0.971515382	0.972274972	0.972654766	0.971135587	0.971135587	0.972274972	0.991454615	0.989935435	0.990695025	0.990125332	0.991644512	0.991264717	0.99031523	0.992024307	0.993353589	0.992024307	0.996202051	0.996708444	0.996835042	0.996328649	0.996328649	0.996455247	0.996961641	0.996581846	0.996961641	0.995822256	0.99791093	0.998100845	0.998195803	0.998385718	0.99791093	0.998385718	0.99791093	0.998005887	0.998100845	0.998195803	0.998860529	0.999012458	0.998708599	0.999240352	0.998480705	0.998632634	0.998708599	0.998784564	0.999088423
p33	0.970755792	0.970755792	0.970375997	0.970755792	0.968856817	0.968477022	0.968856817	0.971135587	0.968097227	0.970375997	0.992783897	0.989745537	0.990505127	0.990884922	0.993163692	0.993163692	0.990884922	0.991644512	0.990505127	0.991834409	0.996961641	0.997088239	0.994176478	0.997088239	0.995948854	0.996202051	0.996708444	0.996328649	0.997721231	0.996581846	0.997721014	0.997531099	0.997721014	0.99791093	0.99791093	0.997815972	0.997341183	0.998385718	0.998005887	0.997246225	0.998632634	0.999240352	0.998860529	0.998784564	0.999164388	0.998632634	0.998328775	0.999012458	0.998100881
p34	0.973034561	0.974173946	0.977971895	0.977971895	0.974553741	0.9775921	0.973794151	0.974173946	0.97683251	0.976452716	0.994303076	0.993353589	0.995252564	0.994682871	0.992404102	0.994113179	0.992783897	0.995252564	0.993353589	0.992783897	0.997341436	0.997214837	0.998101025	0.998227624	0.996961641	0.998354222	0.998227624	0.997468034	0.997974427	0.997088239	0.999430254	0.999050423	0.999525211	0.998955465	0.998955465	0.998670592	0.99914538	0.999050423	0.999050423	0.998955465	0.999544211	0.999620176	0.999468247	0.999392282	0.999620176	0.999468247	0.999392282	0.999316317	0.999620176
p35	0.968856817	0.967717433	0.973794151	0.974553741	0.966578048	0.974933536	0.968097227	0.973414356	0.974173946	0.969616407	0.99031523	0.991644512	0.993163692	0.993923281	0.992593999	0.990884922	0.991264717	0.992783897	0.992593999	0.991644512	0.997088239	0.997341436	0.995948854	0.996455247	0.997214837	0.996835042	0.997594632	0.997341436	0.997214837	0.996708444	0.998480676	0.998290761	0.998290761	0.998290761	0.998480676	0.998670592	0.998575634	0.998290761	0.998195803	0.998480676	0.998708599	0.999316317	0.999088423	0.999164388	0.998860529	0.999088423	0.999392282	0.999392282	0.999392282
p36	0.977971895	0.97987087	0.984048614	0.982909229	0.982909229	0.984808204	0.980250665	0.977971895	0.97987087	0.978731485	0.996202051	0.993923281	0.993923281	0.995252564	0.994872769	0.995252564	0.995062666	0.994682871	0.994113179	0.995632359	0.99848082	0.997721231	0.998354222	0.998101025	0.998101025	0.997341436	0.997974427	0.997594632	0.997721231	0.997721231	0.999335296	0.998955465	0.99914538	0.999335296	0.999050423	0.999050423	0.999430254	0.998765549	0.999240338	0.999050423	0.999468247	0.999392282	0.999468247	0.999392282	0.999240352	0.999392282	0.999468247	0.999316317	0.999240352
p37	0.97911128	0.983289024	0.979491075	0.98063046	0.982149639	0.984048614	0.981010254	0.982149639	0.97911128	0.980250665	0.995252564	0.996202051	0.994113179	0.994492974	0.992783897	0.995442461	0.995442461	0.993353589	0.993733384	0.995442461	0.997594632	0.997847829	0.998101025	0.998607419	0.997847829	0.997974427	0.997721231	0.997341436	0.997974427	0.996708444	0.999430254	0.998860507	0.998955465	0.998955465	0.998670592	0.998860507	0.998765549	0.998385718	0.998860507	0.998480676	0.999088423	0.999240352	0.999240352	0.998784564	0.999088423	0.999240352	0.999316317	0.999392282	0.999316317
p38	0.982149639	0.981010254	0.981010254	0.981769844	0.979491075	0.98063046	0.982909229	0.980250665	0.981390049	0.97987087	0.996012153	0.995442461	0.995442461	0.995252564	0.995252564	0.994303076	0.994303076	0.997151538	0.996202051	0.996202051	0.997341436	0.99848082	0.998354222	0.997847829	0.997341436	0.997974427	0.998734017	0.999113812	0.997468034	0.998354222	0.998860507	0.998955465	0.999050423	0.998955465	0.999050423	0.998670592	0.998480676	0.998575634	0.998765549	0.998955465	0.999544211	0.999468247	0.999012458	0.999772106	0.999468247	0.999316317	0.999392282	0.999468247	0.999544211
p39	0.98063046	0.981010254	0.98063046	0.984428409	0.982909229	0.983668819	0.97911128	0.985567793	0.987086973	0.983289024	0.992973794	0.995062666	0.995632359	0.993543487	0.995252564	0.994682871	0.994872769	0.994492974	0.994872769	0.992973794	0.998227624	0.996708444	0.998607419	0.997847829	0.997721231	0.997088239	0.997214837	0.996835042	0.997974427	0.997721231	0.99914538	0.998480676	0.998670592	0.998765549	0.998765549	0.99914538	0.998575634	0.998670592	0.998290761	0.998670592	0.999164388	0.999316317	0.999544211	0.999240352	0.999468247	0.999544211	0.999240352	0.999316317	0.999392282
p4	0.985187998	0.983668819	0.987846563	0.988226358	0.984048614	0.987086973	0.983289024	0.986327383	0.984428409	0.988606153	0.996391948	0.996771743	0.996391948	0.996202051	0.997531333	0.995632359	0.996961641	0.996961641	0.996961641	0.997341436	0.998987214	0.998987214	0.99848082	0.998860615	0.998354222	0.998734017	0.998987214	0.998860615	0.998987214	0.999113812	0.999620169	0.999525211	0.999715127	0.999240338	0.999715127	0.999335296	0.999620169	0.999715127	0.999620169	0.999620169	0.999924035	0.99984807	0.999924035	0.999924035	0.99984807	0.999772106	0.99984807	0.999924035	0.99984807
p40	0.981390049	0.977212305	0.980250665	0.980250665	0.982529434	0.97835169	0.97911128	0.978731485	0.978731485	0.981769844	0.995252564	0.994492974	0.994113179	0.994113179	0.995632359	0.994492974	0.994113179	0.994682871	0.996202051	0.994872769	0.998607419	0.997594632	0.997847829	0.998101025	0.997974427	0.997974427	0.997847829	0.997721231	0.997594632	0.999113812	0.998955465	0.998670592	0.998955465	0.998575634	0.998765549	0.998385718	0.999240338	0.998860507	0.998955465	0.999240338	0.999544211	0.999468247	0.999468247	0.999468247	0.999544211	0.999392282	0.999620176	0.999772106	0.999620176
p41	0.985947588	0.985567793	0.985567793	0.987086973	0.983289024	0.986707178	0.986707178	0.985187998	0.985947588	0.985187998	0.997151538	0.997151538	0.997911128	0.996961641	0.997721231	0.997721231	0.998290923	0.997151538	0.996961641	0.998101025	0.999493607	0.998987214	0.999493607	0.999746803	0.999620205	0.999367008	0.998860615	0.99924041	0.998987214	0.999493607	0.999905042	0.999810085	0.999905042	0.999810085	0.999905042	0.999810085	0.999905042	1	0.999905042	0.999905042
p42	0.985947588	0.990505127	0.991644512	0.985567793	0.990505127	0.990125332	0.988606153	0.989365742	0.987466768	0.986707178	0.997721231	0.998101025	0.996771743	0.998101025	0.998101025	0.998290923	0.997531333	0.997531333	0.998101025	0.996771743	0.998987214	0.99924041	0.999113812	0.99924041	0.998734017	0.998987214	0.999493607	0.998860615	0.999113812	0.99924041	0.999525211	0.999620169	0.999810085	0.999335296	0.999715127	0.999620169	0.999810085	0.999525211	0.999620169	0.999715127
p43	0.977212305	0.976452716	0.981010254	0.974553741	0.976072921	0.975313331	0.976452716	0.97683251	0.9775921	0.97683251	0.994492974	0.995062666	0.992783897	0.993923281	0.994113179	0.993163692	0.995252564	0.993353589	0.994682871	0.993543487	0.998227624	0.997468034	0.997847829	0.997847829	0.997214837	0.997974427	0.997468034	0.996708444	0.997594632	0.99848082	0.999335296	0.99914538	0.999240338	0.999050423	0.998860507	0.999240338	0.998860507	0.998955465	0.999525211	0.999240338	0.999544211	0.999620176	0.999772106	0.999468247	0.999544211	0.999772106	0.999392282	0.999620176	0.999468247
p44	0.981390049	0.981769844	0.981010254	0.984048614	0.981390049	0.985567793	0.973414356	0.981010254	0.977971895	0.976452716	0.994872769	0.994872769	0.995632359	0.994303076	0.994682871	0.995632359	0.995442461	0.994303076	0.997151538	0.995252564	0.997594632	0.997974427	0.997468034	0.997974427	0.997847829	0.997341436	0.997341436	0.998101025	0.997847829	0.997974427	0.998575634	0.998765549	0.998670592	0.998765549	0.998385718	0.998195803	0.998575634	0.998670592	0.998670592	0.998290761	0.999392282	0.999392282	0.999012458	0.998860529	0.999240352	0.999164388	0.998632634	0.999392282	0.998936493
p45	0.984048614	0.984428409	0.982909229	0.984808204	0.983289024	0.984428409	0.984808204	0.984428409	0.985947588	0.984808204	0.995062666	0.994872769	0.996012153	0.995062666	0.996012153	0.996771743	0.997341436	0.996012153	0.995632359	0.995062666	0.997847829	0.997847829	0.996961641	0.997847829	0.998227624	0.997847829	0.997341436	0.997721231	0.996835042	0.997721231	0.999430254	0.998860507	0.998290761	0.99914538	0.998670592	0.998860507	0.999050423	0.998670592	0.999050423	0.998955465	0.999088423	0.999468247	0.999164388	0.999316317	0.999240352	0.998784564	0.999240352	0.999240352	0.999316317
p46	0.994682871	0.991264717	0.994682871	0.993543487	0.992783897	0.995822256	0.995062666	0.993543487	0.994682871	0.996202051	0.99924041	0.99924041	0.999620205	0.999430308	0.999050513	0.998670718	0.99924041	0.999810103	0.99924041	0.99924041	0.999873402	0.999873402	0.999873402	0.999873402	0.999873402	0.999873402	0.999873402	0.999873402	0.999873402	1
p47	0.975313331	0.9775921	0.97911128	0.983289024	0.975313331	0.974933536	0.98063046	0.9775921	0.98063046	0.977971895	0.993163692	0.994303076	0.994872769	0.992783897	0.993163692	0.993353589	0.993353589	0.992404102	0.992593999	0.992783897	0.996202051	0.997214837	0.996708444	0.997721231	0.997721231	0.996708444	0.996961641	0.996708444	0.996961641	0.996961641	0.998005887	0.99791093	0.99791093	0.998195803	0.997721014	0.997721014	0.998480676	0.998195803	0.997721014	0.998195803	0.999012458	0.998708599	0.998784564	0.999088423	0.998936493	0.999164388	0.999164388	0.998936493	0.998480705
p48	0.987466768	0.990125332	0.985187998	0.988606153	0.987846563	0.988606153	0.989745537	0.990125332	0.988985948	0.987846563	0.997151538	0.996771743	0.996771743	0.996581846	0.995632359	0.997531333	0.996391948	0.996012153	0.997531333	0.996202051	0.998101025	0.998101025	0.997847829	0.99848082	0.998354222	0.998860615	0.997721231	0.998101025	0.997594632	0.997721231	0.99914538	0.999050423	0.998955465	0.999240338	0.999240338	0.999335296	0.998575634	0.999430254	0.99914538	0.999240338	0.999468247	0.999392282	0.999468247	0.999392282	0.999620176	0.999544211	0.999696141	0.999544211	0.999392282
p49	0.981390049	0.97987087	0.97683251	0.983668819	0.981390049	0.982529434	0.981390049	0.983668819	0.982529434	0.981010254	0.994682871	0.994492974	0.993923281	0.995252564	0.995632359	0.994872769	0.993923281	0.994872769	0.995822256	0.995062666	0.998607419	0.997721231	0.997088239	0.998101025	0.997214837	0.997341436	0.99848082	0.998227624	0.998354222	0.998354222	0.998765549	0.99914538	0.99914538	0.998955465	0.998575634	0.998860507	0.998955465	0.998765549	0.998765549	0.998575634	0.999316317	0.999468247	0.999164388	0.999240352	0.999392282	0.999316317	0.999392282	0.999316317	0.999392282
p5	0.995062666	0.997341436	0.995062666	0.995822256	0.997341436	0.996202051	0.996202051	0.995442461	0.996961641	0.997341436	0.99924041	0.999620205	0.999430308	0.999430308	0.999430308	0.999620205	0.999620205	0.999430308	0.999620205	0.999430308
p50	0.976452716	0.982529434	0.975693126	0.982909229	0.97683251	0.976452716	0.980250665	0.976452716	0.978731485	0.98063046	0.993543487	0.995252564	0.995632359	0.995062666	0.994113179	0.994113179	0.994682871	0.994872769	0.993543487	0.994113179	0.997594632	0.997088239	0.997594632	0.997468034	0.997341436	0.997088239	0.998227624	0.997214837	0.997594632	0.997721231	0.998575634	0.998765549	0.998765549	0.998670592	0.998955465	0.998575634	0.998575634	0.999050423	0.998955465	0.998765549	0.999468247	0.999392282	0.999544211	0.999164388	0.999164388	0.999240352	0.999240352	0.999316317	0.998936493
p51	0.981010254	0.981390049	0.978731485	0.977971895	0.976072921	0.978731485	0.982529434	0.982529434	0.976452716	0.982149639	0.994872769	0.996202051	0.995062666	0.995632359	0.996391948	0.995252564	0.994113179	0.993923281	0.994682871	0.995252564	0.99924041	0.998101025	0.99848082	0.99848082	0.99848082	0.998860615	0.998734017	0.998607419	0.999113812	0.99848082	0.999905042	1	0.999525211	0.999810085	0.999810085	0.999715127	0.999715127	0.999715127	0.999810085	0.999525211	0.999924035	0.999924035	1	0.999924035	0.999924035	1	0.99984807	1	1
p52	0.990884922	0.992024307	0.990884922	0.990884922	0.993543487	0.990125332	0.991644512	0.991644512	0.992404102	0.989745537	0.999050513	0.997911128	0.999050513	0.998860615	0.998290923	0.998860615	0.99848082	0.99848082	0.998670718	0.998860615	0.999620205	0.999873402	0.999873402	0.999620205	0.999493607	0.999746803	1	0.999746803	0.999620205	0.999873402
p53	0.976452716	0.9775921	0.9775921	0.97911128	0.97911128	0.976452716	0.974553741	0.977971895	0.978731485	0.977971895	0.993353589	0.992214204	0.994682871	0.994303076	0.992024307	0.994872769	0.992783897	0.993923281	0.993923281	0.993733384	0.998101025	0.997468034	0.998227624	0.997468034	0.997214837	0.998101025	0.996708444	0.996835042	0.996835042	0.997341436	0.998765549	0.998670592	0.998670592	0.999050423	0.999050423	0.998575634	0.998670592	0.999050423	0.998955465	0.998385718	0.998860529	0.999164388	0.999164388	0.999088423	0.999544211	0.999316317	0.999164388	0.998936493	0.999012458
p54	0.97911128	0.972274972	0.977971895	0.975313331	0.97835169	0.977971895	0.974933536	0.976072921	0.979491075	0.97911128	0.993543487	0.996202051	0.994872769	0.993923281	0.996012153	0.995252564	0.994682871	0.994682871	0.995062666	0.995252564	0.997468034	0.997847829	0.997847829	0.998227624	0.996455247	0.997468034	0.996961641	0.998101025	0.99848082	0.997088239	0.99914538	0.998480676	0.998765549	0.998955465	0.998765549	0.998670592	0.998480676	0.998290761	0.998575634	0.998670592	0.999240352	0.999240352	0.999164388	0.999316317	0.999240352	0.999240352	0.999164388	0.999392282	0.999164388
p55	0.986327383	0.988226358	0.988226358	0.988226358	0.988226358	0.987466768	0.989365742	0.990125332	0.987466768	0.986327383	0.997341436	0.997531333	0.996771743	0.997531333	0.998290923	0.997911128	0.997911128	0.998101025	0.997721231	0.997531333	0.99924041	0.999113812	0.998987214	0.999367008	0.998860615	0.998987214	0.999367008	0.999367008	0.999620205	0.999367008
p56	0.985947588	0.987466768	0.985567793	0.984808204	0.986327383	0.986327383	0.986327383	0.987466768	0.987466768	0.984048614	0.997531333	0.997151538	0.997911128	0.998101025	0.997911128	0.997341436	0.997151538	0.998101025	0.998290923	0.998290923	0.999493607	0.999620205	0.999620205	0.999873402	0.999493607	0.999620205	0.999620205	0.999873402	0.999620205	0.999873402	1	1	0.999715127	0.999810085	0.999905042	0.999905042	1	1	1	1
p57	0.988985948	0.988985948	0.988985948	0.989745537	0.987086973	0.989745537	0.986707178	0.987086973	0.988226358	0.987846563	0.997531333	0.996391948	0.996581846	0.996961641	0.997151538	0.996961641	0.997531333	0.997721231	0.997341436	0.996771743	0.998607419	0.998987214	0.998354222	0.998860615	0.999113812	0.99848082	0.998734017	0.998354222	0.998734017	0.99848082	0.999335296	0.999430254	0.999335296	0.999715127	0.999715127	0.999525211	0.999050423	0.999620169	0.99914538	0.999525211	0.999772106	0.999468247	0.999544211	0.999772106	0.999468247	0.999620176	0.999544211	0.99984807	0.999544211
p58	0.977971895	0.977971895	0.977971895	0.97911128	0.98063046	0.97683251	0.97683251	0.97911128	0.982909229	0.974553741	0.996012153	0.996771743	0.995252564	0.996391948	0.997341436	0.996012153	0.996202051	0.995822256	0.995822256	0.995632359	0.998860615	0.998734017	0.998987214	0.998987214	0.999113812	0.998860615	0.99848082	0.998227624	0.998734017	0.998734017	0.999335296	0.999240338	0.999620169	0.999335296	0.999525211	0.999525211	0.999525211	0.999715127	0.999335296	0.999335296	0.999772106	0.999620176	0.999696141	0.999924035	0.999696141	0.999620176	0.999924035	0.99984807	0.999696141
p59	0.985187998	0.984808204	0.98063046	0.981010254	0.982529434	0.984048614	0.986327383	0.978731485	0.983289024	0.981769844	0.994303076	0.993923281	0.994113179	0.994113179	0.995442461	0.995822256	0.995632359	0.996581846	0.994492974	0.995442461	0.997341436	0.997214837	0.997088239	0.997847829	0.997214837	0.997468034	0.996961641	0.997468034	0.997341436	0.997594632	0.998670592	0.998765549	0.998480676	0.998955465	0.999050423	0.998860507	0.998955465	0.998575634	0.998670592	0.998765549	0.999392282	0.999164388	0.999240352	0.999316317	0.999088423	0.998936493	0.999240352	0.999544211	0.999316317
p6	0.981769844	0.98063046	0.97987087	0.982529434	0.981769844	0.981769844	0.981390049	0.980250665	0.982149639	0.9775921	0.995442461	0.995252564	0.995632359	0.995062666	0.996012153	0.994682871	0.995442461	0.994113179	0.995822256	0.996391948	0.998607419	0.998354222	0.998101025	0.998607419	0.999113812	0.998734017	0.997974427	0.99848082	0.998734017	0.998860615	0.999715127	0.999050423	0.999240338	0.999050423	0.999240338	0.999050423	0.998860507	0.999335296	0.999430254	0.999240338	0.999772106	0.999468247	0.999696141	0.999772106	0.999696141	0.999620176	1	0.999772106	0.999696141
p60	0.977971895	0.977971895	0.982529434	0.978731485	0.980250665	0.976452716	0.975313331	0.9775921	0.973414356	0.976072921	0.994682871	0.993733384	0.995442461	0.995252564	0.993353589	0.996202051	0.993733384	0.995252564	0.993923281	0.994682871	0.998101025	0.998607419	0.997974427	0.997721231	0.997468034	0.997721231	0.997341436	0.997974427	0.997468034	0.997847829	0.998765549	0.998860507	0.999240338	0.998670592	0.998765549	0.99914538	0.998955465	0.999335296	0.999335296	0.998575634	0.999240352	0.999164388	0.999696141	0.999468247	0.999620176	0.999772106	0.999012458	0.999240352	0.999468247
p61
p62	0.976452716	0.974933536	0.972274972	0.977212305	0.975313331	0.975313331	0.972654766	0.977971895	0.978731485	0.973034561	0.995062666	0.992973794	0.994872769	0.994492974	0.994303076	0.994872769	0.992404102	0.994682871	0.995062666	0.994682871	0.998227624	0.997088239	0.997594632	0.998227624	0.997974427	0.997974427	0.997468034	0.997341436	0.997721231	0.998101025	0.998860507	0.99914538	0.999050423	0.998575634	0.998670592	0.99914538	0.998860507	0.998955465	0.998860507	0.998955465	0.999316317	0.999240352	0.999392282	0.999468247	0.999316317	0.999468247	0.999544211	0.999392282	0.999240352
p63	0.991264717	0.991264717	0.991644512	0.990884922	0.992783897	0.992783897	0.990884922	0.992024307	0.989745537	0.994303076	0.998290923	0.998290923	0.996961641	0.998101025	0.997151538	0.999050513	0.997911128	0.998290923	0.998290923	0.997911128	0.99924041	0.99924041	0.999620205	0.999367008	0.999367008	0.999493607	0.999113812	0.999367008	0.999746803	0.999367008	0.999905042	0.999810085	0.999430254	1	0.999905042	0.999810085	1	1	0.999430254	0.999810085	0.99984807	0.999924035	1	1	1	1	0.999924035	1	0.99984807
p64	0.990505127	0.992404102	0.990125332	0.990505127	0.992404102	0.990505127	0.990505127	0.992783897	0.990505127	0.992404102	0.998860615	0.99924041	0.998860615	0.99924041	0.998670718	0.999050513	0.999430308	0.998670718	0.999430308	0.99848082	0.999746803	0.999367008	0.999493607	0.999746803	0.999493607	0.999746803	0.999367008	0.999620205	0.999620205	0.999746803
p65	0.97911128	0.981010254	0.97911128	0.982529434	0.984048614	0.980250665	0.979491075	0.97835169	0.982909229	0.983668819	0.995442461	0.995632359	0.995632359	0.994492974	0.996771743	0.995822256	0.995632359	0.996012153	0.996961641	0.994492974	0.998860615	0.99848082	0.998734017	0.99848082	0.998354222	0.999113812	0.998734017	0.99848082	0.99848082	0.998987214	0.999335296	0.999620169	0.99914538	0.999240338	0.999620169	0.999620169	0.999430254	0.999335296	0.999430254	0.999810085	0.999620176	0.999620176	0.999544211	0.999620176	0.999620176	0.999620176	0.99984807	0.999772106	0.999696141
p66	0.974173946	0.976072921	0.97683251	0.97835169	0.975313331	0.974933536	0.976072921	0.973034561	0.97835169	0.97683251	0.992024307	0.990695025	0.992024307	0.993923281	0.992783897	0.992214204	0.992404102	0.992973794	0.994303076	0.995062666	0.996708444	0.996708444	0.996328649	0.996455247	0.996202051	0.996581846	0.997088239	0.997088239	0.996455247	0.996581846	0.99791093	0.99791093	0.998100845	0.997815972	0.998005887	0.998385718	0.997815972	0.998290761	0.998195803	0.998195803	0.99855667	0.998328775	0.999316317	0.998860529	0.998936493	0.999164388	0.998860529	0.998936493	0.998936493
p67	0.982529434	0.983668819	0.982529434	0.986327383	0.985187998	0.988226358	0.984428409	0.987466768	0.986327383	0.985187998	0.997721231	0.998101025	0.997911128	0.998290923	0.997531333	0.996391948	0.99848082	0.997151538	0.997151538	0.998101025	0.999113812	0.998987214	0.99924041	0.999493607	0.999493607	0.999493607	0.999493607	0.999113812	0.998987214	0.99924041	1	0.999620169	0.999810085	0.999620169	0.999715127	0.999715127	0.999715127	0.999905042	0.999810085	0.999525211	0.999772106	0.99984807	0.99984807	0.99984807	0.99984807	1	0.999924035	0.99984807	0.999924035
p68	0.973034561	0.972654766	0.974553741	0.972274972	0.974933536	0.968856817	0.965438663	0.970755792	0.976072921	0.970755792	0.991834409	0.993923281	0.995062666	0.992593999	0.991454615	0.993733384	0.994492974	0.993353589	0.993923281	0.992593999	0.997594632	0.997341436	0.996961641	0.997594632	0.996328649	0.997341436	0.996835042	0.997468034	0.997088239	0.997088239	0.998385718	0.998765549	0.998670592	0.998385718	0.998195803	0.998765549	0.998480676	0.998195803	0.998670592	0.998195803	0.999012458	0.999012458	0.999240352	0.999316317	0.998860529	0.999088423	0.999088423	0.998784564	0.998860529
p69	0.981769844	0.983668819	0.984048614	0.983668819	0.9775921	0.977212305	0.976452716	0.984048614	0.977971895	0.979491075	0.996391948	0.995442461	0.995252564	0.995822256	0.994682871	0.996581846	0.994113179	0.996581846	0.995632359	0.995822256	0.997974427	0.997594632	0.998227624	0.997594632	0.998101025	0.998227624	0.997974427	0.998607419	0.998354222	0.998101025	0.998955465	0.998670592	0.999050423	0.998860507	0.998955465	0.998670592	0.999335296	0.99914538	0.998860507	0.999050423	0.999696141	0.999696141	0.999468247	0.999544211	0.999696141	0.999772106	0.99984807	0.999620176	0.999620176
p7	0.97683251	0.978731485	0.97683251	0.972654766	0.978731485	0.97987087	0.977212305	0.977212305	0.977212305	0.97835169	0.992214204	0.993353589	0.993353589	0.993543487	0.994872769	0.992783897	0.994492974	0.994682871	0.993163692	0.994492974	0.997974427	0.997721231	0.996835042	0.997214837	0.997341436	0.998101025	0.997847829	0.997341436	0.998101025	0.997974427	0.998860507	0.998765549	0.998385718	0.998575634	0.998385718	0.998670592	0.998860507	0.998765549	0.998670592	0.998860507	0.999468247	0.999392282	0.999696141	0.999392282	0.999316317	0.999392282	0.999164388	0.999012458	0.999088423
p70	1	1	1	1	1	1	1	0.999620205	1	0.999620205	1	1	1	1	1	1	1	1	1	1
p71	0.97835169	0.97911128	0.97835169	0.977971895	0.981769844	0.98063046	0.97683251	0.982529434	0.975313331	0.9775921	0.993923281	0.993353589	0.994682871	0.992593999	0.994492974	0.994872769	0.994492974	0.993163692	0.992783897	0.995062666	0.996961641	0.997721231	0.997847829	0.997088239	0.997974427	0.996708444	0.997974427	0.997721231	0.997847829	0.996835042	0.999050423	0.999050423	0.999050423	0.999240338	0.998955465	0.998860507	0.998955465	0.998860507	0.999240338	0.998860507	0.999620176	0.999544211	0.999392282	0.999392282	0.999468247	0.999468247	0.999468247	0.999392282	0.999696141
p72	0.981010254	0.983289024	0.97835169	0.980250665	0.981010254	0.981390049	0.979491075	0.984048614	0.97987087	0.981390049	0.996581846	0.996012153	0.995632359	0.995442461	0.996202051	0.995442461	0.995632359	0.995442461	0.993923281	0.996202051	0.998860615	0.999113812	0.998734017	0.999113812	0.998101025	0.998987214	0.997974427	0.998860615	0.998607419	0.997974427	0.999430254	0.999525211	0.99914538	0.999620169	0.999715127	0.999335296	0.999430254	0.999430254	0.999620169	0.999525211	0.999924035	0.999924035	0.999924035	0.99984807	0.999696141	0.999696141	0.999772106	0.999772106	0.999772106
p8	0.967337638	0.968856817	0.965058868	0.969616407	0.963539689	0.965818458	0.967717433	0.967717433	0.964679073	0.969616407	0.993543487	0.992024307	0.993353589	0.99107482	0.991644512	0.991264717	0.991264717	0.993163692	0.990505127	0.99107482	0.996202051	0.996708444	0.996835042	0.996455247	0.996961641	0.995822256	0.995822256	0.997214837	0.996581846	0.996202051	0.998385718	0.997626056	0.998290761	0.997815972	0.99791093	0.99791093	0.998290761	0.997626056	0.997626056	0.997815972	0.998860529	0.998860529	0.999088423	0.99840474	0.998936493	0.998708599	0.998860529	0.998784564	0.999088423
p9	0.973414356	0.965438663	0.968477022	0.967717433	0.961260919	0.967717433	0.970755792	0.971895177	0.966957843	0.965818458	0.991834409	0.992593999	0.99107482	0.990505127	0.991644512	0.991834409	0.992404102	0.990695025	0.992024307	0.991644512	0.996961641	0.996455247	0.996708444	0.997468034	0.997341436	0.997341436	0.997341436	0.996961641	0.997847829	0.996581846	0.998765549	0.999050423	0.998860507	0.998670592	0.998575634	0.998575634	0.998195803	0.998480676	0.998765549	0.998765549	0.999544211	0.999316317	0.999240352	0.999544211	0.999468247	0.999240352	0.999620176	0.999012458	0.999088423
[truncated: 44 more columns]
